# Supplementary material for: Powerpenia Should be Considered a Biomarker of Healthy Aging
Source: Sports Med Open. 2024 Mar 25;10:27. doi: 10.1186/s40798-024-00689-6 (PMC10961295; doi:10.1186/s40798-024-00689-6)
Supplement: Supplementary file 1 — Supplementary Material 1 [file 40798_2024_689_MOESM1_ESM.xlsx]

## Sheet: list_papers
Year	DOI	Link	Dynapenia testing	Inclusion of specific power measures?
2023	10.1186/s40101-023-00334-3	https://pubmed.ncbi.nlm.nih.gov/37537693/	Handgrip	No
2023	10.3390/nu15132963	https://pubmed.ncbi.nlm.nih.gov/37447288/	Handgrip	No
2023	10.1016/j.maturitas.2023.04.006	https://pubmed.ncbi.nlm.nih.gov/37393660/	Handgrip	No
2023	10.1016/j.numecd.2023.05.011	https://pubmed.ncbi.nlm.nih.gov/37344283/	Handgrip	No
2023	10.1038/s41598-023-37125-w	https://pubmed.ncbi.nlm.nih.gov/37336997/	Handgrip	No
2023	10.1016/j.jbmt.2023.04.031	https://pubmed.ncbi.nlm.nih.gov/37330759/	Handgrip	No
2023	10.1111/ggi.14621	https://pubmed.ncbi.nlm.nih.gov/37310107/	Handgrip	No
2023	10.1159/000531371	https://pubmed.ncbi.nlm.nih.gov/37276853/	Handgrip	No
2023	10.1007/s40520-023-02455-2	https://pubmed.ncbi.nlm.nih.gov/37273091/	Handgrip	No
2023	10.3389/fnut.2023.1153399	https://pubmed.ncbi.nlm.nih.gov/37215209/	Sit to stand	No
2023	10.1177/10760296231169503	https://pubmed.ncbi.nlm.nih.gov/37192648/	Handgrip	No
2023	10.1186/s12877-023-03847-9	https://pubmed.ncbi.nlm.nih.gov/37158860/	Handgrip	No
2023	10.3390/jpm13040655	https://pubmed.ncbi.nlm.nih.gov/37109041/	Handgrip and sit to stand	No
2023	10.1177/08982643231169315	https://pubmed.ncbi.nlm.nih.gov/37083131/	Handgrip	No
2023	10.1093/gerona/glad104	https://pubmed.ncbi.nlm.nih.gov/37071490/	Handgrip	No
2023	10.1007/s40520-023-02391-1	https://pubmed.ncbi.nlm.nih.gov/37029271/	Handgrip and sit to stand	No
2023	10.1016/j.maturitas.2023.03.002	https://pubmed.ncbi.nlm.nih.gov/37001478/	Handgrip	No
2023	10.3390/jcm12062305	https://pubmed.ncbi.nlm.nih.gov/36983305/	Handgrip	No
2023	10.1097/MEG.0000000000002536	https://pubmed.ncbi.nlm.nih.gov/36966759/	Handgrip	No
2023	10.1016/j.clnesp.2023.02.003	https://pubmed.ncbi.nlm.nih.gov/36963875/	Handgrip	No
2023	10.1016/j.hrtlng.2023.03.001	https://pubmed.ncbi.nlm.nih.gov/36934475/	Handgrip	No
2023	10.1080/1028415X.2023.2190246	https://pubmed.ncbi.nlm.nih.gov/36932322/	Handgrip	No
2023	10.3390/healthcare11050684	https://pubmed.ncbi.nlm.nih.gov/36900689/	Handgrip	No
2023	10.3390/biomedicines11020472	https://pubmed.ncbi.nlm.nih.gov/36831008/	Handgrip	No
2023	10.1097/GME.0000000000002127	https://pubmed.ncbi.nlm.nih.gov/36729434/	Handgrip	No
2023	10.1038/s41598-023-28898-1	https://pubmed.ncbi.nlm.nih.gov/36720934/	Handgrip	No
2023	10.3390/healthcare11020243	https://pubmed.ncbi.nlm.nih.gov/36673611/	Handgrip	No
2023	10.14283/jfa.2022.18	https://pubmed.ncbi.nlm.nih.gov/36629082/	Handgrip	No
2023	10.1093/ageing/afac301	https://pubmed.ncbi.nlm.nih.gov/36626317/	Handgrip	No
2022	10.1016/j.smhs.2022.09.002	https://pubmed.ncbi.nlm.nih.gov/36600974/	Handgrip	No
2022	10.1590/1516-3180.2022.0188.R2.20092022	https://pubmed.ncbi.nlm.nih.gov/36541954/	Handgrip	No
2022	10.1016/j.clnesp.2022.09.023	https://pubmed.ncbi.nlm.nih.gov/36513482/	Handgrip	No
2022	10.1038/s41598-022-26074-5	https://pubmed.ncbi.nlm.nih.gov/36509825/	Handgrip and 6-m walk	No
2022	10.1002/oby.23609	https://pubmed.ncbi.nlm.nih.gov/36504327/	Handgrip	No
2022	10.1186/s12877-022-03571-w	https://pubmed.ncbi.nlm.nih.gov/36476473/	Handgrip	No
2022	10.1186/s12877-022-03647-7	https://pubmed.ncbi.nlm.nih.gov/36456934/	Handgrip and sit to stand	No
2022	10.20960/nh.04219	https://pubmed.ncbi.nlm.nih.gov/36454010/	Handgrip	No
2022	10.3390/nu14214448	https://pubmed.ncbi.nlm.nih.gov/36364711/	Handgrip	No
2022	10.3389/fpubh.2022.996447	https://pubmed.ncbi.nlm.nih.gov/36353286/	Handgrip	No
2022	10.3390/healthcare10101980	https://pubmed.ncbi.nlm.nih.gov/36292428/	Handgrip	No
2022	10.3390/healthcare10101905	https://pubmed.ncbi.nlm.nih.gov/36292352/	Handgrip	No
2022	10.1097/GME.0000000000002093	https://pubmed.ncbi.nlm.nih.gov/36256922/	Handgrip	No
2022	10.3389/fpubh.2022.969424	https://pubmed.ncbi.nlm.nih.gov/36148365/	Handgrip and 6-m walk	No
2022	10.1007/s40520-022-02246-1	https://pubmed.ncbi.nlm.nih.gov/36136237/	Handgrip	No
2022	10.1016/j.nut.2022.111826	https://pubmed.ncbi.nlm.nih.gov/36122543/	Handgrip	No
2022	10.1007/s00223-022-01021-8	https://pubmed.ncbi.nlm.nih.gov/36109388/	Handgrip	No
2022	10.1097/GME.0000000000002032	https://pubmed.ncbi.nlm.nih.gov/36040432/	Handgrip	No
2022	10.1002/jcsm.13039	https://pubmed.ncbi.nlm.nih.gov/35916353/	Handgrip and isometric leg extension	No
2022	10.1007/s00380-022-02143-7	https://pubmed.ncbi.nlm.nih.gov/35908011/	Handgrip and isometric leg extension	No
2022	10.1038/s41598-022-15757-8	https://pubmed.ncbi.nlm.nih.gov/35821249/	Handgrip	No
2022	10.3390/biology11060935	https://pubmed.ncbi.nlm.nih.gov/35741454/	Sit to stand	No
2022	10.3389/fnut.2022.888485	https://pubmed.ncbi.nlm.nih.gov/35719154/	Handgrip	No
2022	10.1016/j.archger.2022.104739	https://pubmed.ncbi.nlm.nih.gov/35675739/	Handgrip	No
2022	10.1139/apnm-2021-0521	https://pubmed.ncbi.nlm.nih.gov/35658617/	Handgrip	No
2022	10.1007/s12603-022-1777-9	https://pubmed.ncbi.nlm.nih.gov/35587756/	Phase angle (BIA)	No
2022	10.1007/s40520-022-02145-5	https://pubmed.ncbi.nlm.nih.gov/35583720/	Handgrip and sit to stand	No
2022	10.3389/fnut.2022.817044	https://pubmed.ncbi.nlm.nih.gov/35571885/	Handgrip and 6-m walk	No
2022	10.3389/fnut.2022.827114	https://pubmed.ncbi.nlm.nih.gov/35548573/	Handgrip and 6-m walk	No
2022	10.11606/s1518-8787.2022056004025	https://pubmed.ncbi.nlm.nih.gov/35544889/	Handgrip	No
2022	10.1080/13697137.2022.2068409	https://pubmed.ncbi.nlm.nih.gov/35532029/	Handgrip	No
2022	10.1038/s41598-022-11504-1	https://pubmed.ncbi.nlm.nih.gov/35523837/	Handgrip	No
2022	10.1186/s12877-022-02948-1	https://pubmed.ncbi.nlm.nih.gov/35346081/	Handgrip	No
2022	10.14744/nci.2021.28009	https://pubmed.ncbi.nlm.nih.gov/35340314/	Handgrip	No
2022	10.1017/S1368980022000684	https://pubmed.ncbi.nlm.nih.gov/35318907/	Handgrip and 6-m walk	No
2022	10.1590/1413-81232022272.01122021	https://pubmed.ncbi.nlm.nih.gov/35137830/	Handgrip	No
2022	10.1093/ajcn/nqac023	https://pubmed.ncbi.nlm.nih.gov/35102379/	Handgrip	No
2022	10.1007/s00380-021-02006-7	https://pubmed.ncbi.nlm.nih.gov/35059806/	Handgrip and 6-m walk	No
2022	10.1007/s40520-021-02064-x	https://pubmed.ncbi.nlm.nih.gov/35000139/	Handgrip	No
2022	10.1016/j.clnu.2021.11.011	https://pubmed.ncbi.nlm.nih.gov/34864458/	Handgrip	No
2022	10.1007/s11255-021-03060-w	https://pubmed.ncbi.nlm.nih.gov/34816362/	Handgrip	No
2022	10.1111/hepr.13731	https://pubmed.ncbi.nlm.nih.gov/34755420/	Handgrip	No
2022	10.1007/s10072-021-05677-2	https://pubmed.ncbi.nlm.nih.gov/34686931/	Handgrip	No
2022	10.1007/s41999-021-00560-x	https://pubmed.ncbi.nlm.nih.gov/34550559/	Handgrip	No
2022	10.1007/s00520-021-06416-1	https://pubmed.ncbi.nlm.nih.gov/34251540/	Handgrip	No
2022	10.1080/09638288.2020.1758804	https://pubmed.ncbi.nlm.nih.gov/33825656/	Handgrip	No
2021	10.1590/1413-81232022272.01122021	https://pubmed.ncbi.nlm.nih.gov/35137830/	Handgrip	No
2021	10.1097/MEG.0000000000002303	https://pubmed.ncbi.nlm.nih.gov/35048658/	Handgrip	No
2021	10.1016/j.clnu.2021.11.011	https://pubmed.ncbi.nlm.nih.gov/34864458/	Handgrip	No
2021	10.1007/s11255-021-03060-w	https://pubmed.ncbi.nlm.nih.gov/34816362/	Handgrip	No
2021	10.2147/JIR.S335694	https://pubmed.ncbi.nlm.nih.gov/34764673/	Handgrip and 6-m walk	No
2021	10.1097/GME.0000000000001872	https://pubmed.ncbi.nlm.nih.gov/34668883/	Handgrip	No
2021	0.3390/ijerph181910129	https://pubmed.ncbi.nlm.nih.gov/34639432/	Sit to stand power	Yes
2021	10.1177/21501327211047781	https://pubmed.ncbi.nlm.nih.gov/34583573/	Handgrip	No
2021	10.1007/s41999-021-00560-x	https://pubmed.ncbi.nlm.nih.gov/34550559/	Handgrip	No
2021	10.1038/s41598-021-97424-y	https://pubmed.ncbi.nlm.nih.gov/34504219/	Handgrip	No
2021	10.1136/bmjopen-2021-048629	https://pubmed.ncbi.nlm.nih.gov/34426464/	Handgrip	No
2021	10.1016/j.exger.2021.111512	https://pubmed.ncbi.nlm.nih.gov/34384888/	Handgrip	No
2021	10.3390/diagnostics11071262	https://pubmed.ncbi.nlm.nih.gov/34359344/	Handgrip	No
2021	10.1007/s00520-021-06416-1	https://pubmed.ncbi.nlm.nih.gov/34251540/	Handgrip	No
2021	10.1093/ageing/afab093	https://pubmed.ncbi.nlm.nih.gov/34087934/	Handgrip	No
2021	10.1016/j.exger.2021.111409	https://pubmed.ncbi.nlm.nih.gov/34022276/	Handgrip	No
2021	10.1016/j.exger.2021.111364	https://pubmed.ncbi.nlm.nih.gov/33892131/	Handgrip	No
2021	10.1016/j.clnu.2020.09.050	https://pubmed.ncbi.nlm.nih.gov/33873266/	Handgrip and isometric leg extension	No
2021	10.1007/s00774-021-01213-6	https://pubmed.ncbi.nlm.nih.gov/33821303/	Handgrip	No
2021	10.1111/jhn.12877	https://pubmed.ncbi.nlm.nih.gov/33761159/	Handgrip	No
2021	10.1016/j.clnesp.2021.01.006	https://pubmed.ncbi.nlm.nih.gov/33745607/	Handgrip	No
2021	10.1016/j.gerinurse.2021.02.016	https://pubmed.ncbi.nlm.nih.gov/33714904/	Handgrip	No
2021	10.1590/2175-8239-JBN-2020-0119	https://pubmed.ncbi.nlm.nih.gov/33650629/	Handgrip	No
2021	10.18632/aging.202581	https://pubmed.ncbi.nlm.nih.gov/33640880/	Handgrip and 6-m walk	No
2021	10.1007/s40520-020-01774-y	https://pubmed.ncbi.nlm.nih.gov/33506311/	Handgrip	No
2021	10.1007/s12603-020-1548-4	https://pubmed.ncbi.nlm.nih.gov/33491027/	Handgrip	No
2021	10.1016/j.exger.2021.111243	https://pubmed.ncbi.nlm.nih.gov/33460716/	Handgrip	No
2021	10.1007/s11845-020-02454-6	https://pubmed.ncbi.nlm.nih.gov/33449323/	Handgrip	No
2021	10.3390/jcm10020173	https://pubmed.ncbi.nlm.nih.gov/33418963/	Eccentric strength of the hip-flexors and hip abductors	No
2021	10.1017/S1368980020005224	https://pubmed.ncbi.nlm.nih.gov/33349275/	Handgrip	No
2021	10.1111/jdi.13436	https://pubmed.ncbi.nlm.nih.gov/33063949/	Handgrip and isometric leg extension	No
2021	10.1016/j.clnu.2020.09.021	https://pubmed.ncbi.nlm.nih.gov/33008653/	Handgrip	No
2021	10.1016/j.nut.2020.110898	https://pubmed.ncbi.nlm.nih.gov/32739661/	Handgrip	No
2021	10.1007/s40520-020-01639-4	https://pubmed.ncbi.nlm.nih.gov/32607865/	Handgrip	No
2021	10.1080/13607863.2019.1699021	https://pubmed.ncbi.nlm.nih.gov/31829040/	Handgrip	No
2020	10.1007/s40520-019-01220-8	https://pubmed.ncbi.nlm.nih.gov/31115877/	Handgrip	No
2020	10.1016/j.clnu.2019.06.018	https://pubmed.ncbi.nlm.nih.gov/31307841/	Handgrip	No
2020	10.1007/s40520-019-01318-z	https://pubmed.ncbi.nlm.nih.gov/31489597/	Handgrip	No
2020	10.1007/s10072-019-04073-1	https://pubmed.ncbi.nlm.nih.gov/31583555/	Handgrip	No
2020	10.1093/gerona/glz257	https://pubmed.ncbi.nlm.nih.gov/31665234/	Handgrip	No
2020	10.1016/j.nut.2019.110636	https://pubmed.ncbi.nlm.nih.gov/31877451/	Handgrip	No
2020	10.1007/s40520-020-01492-5	https://pubmed.ncbi.nlm.nih.gov/32036578/	Handgrip	No
2020	10.1038/s41598-020-60835-4	https://pubmed.ncbi.nlm.nih.gov/32132581/	Handgrip	No
2020	10.1590/0102-311X00107319	https://pubmed.ncbi.nlm.nih.gov/32374810/	Handgrip	No
2020	10.1016/j.archger.2020.104098	https://pubmed.ncbi.nlm.nih.gov/32446170/	Handgrip	No
2020	10.1016/j.nut.2020.110815	https://pubmed.ncbi.nlm.nih.gov/32480255/	Handgrip	No
2020	10.1016/j.exger.2020.110984	https://pubmed.ncbi.nlm.nih.gov/32502600/	Handgrip	No
2020	10.3390/diagnostics10060400	https://pubmed.ncbi.nlm.nih.gov/32545558/	Handgrip	No
2020	10.3389/fendo.2020.00314	https://pubmed.ncbi.nlm.nih.gov/32695067/	Isometric leg extension	No
2020	10.1186/s12882-020-01976-6	https://pubmed.ncbi.nlm.nih.gov/32711479/	Handgrip	No
2020	10.1186/s12885-020-07519-4	https://pubmed.ncbi.nlm.nih.gov/33076851/	Handgrip	No
2020	10.18999/nagjms.82.3.415	https://pubmed.ncbi.nlm.nih.gov/33132426/	Handgrip and 6-m walk	No
2020	10.2147/DMSO.S279388	https://pubmed.ncbi.nlm.nih.gov/33273835/	Handgrip, 6-m walk and Timed Up and Go	No
2019	10.1016/j.nut.2019.110636.	https://pubmed.ncbi.nlm.nih.gov/31877451/	Handgrip	No
2019	10.2147/CIA.S228290	https://pubmed.ncbi.nlm.nih.gov/31853176/	Handgrip	No
2019	10.1080/13607863.2019.1699021	https://pubmed.ncbi.nlm.nih.gov/31829040/	Handgrip	No
2019	10.1038/s41598-019-53053-0	https://pubmed.ncbi.nlm.nih.gov/31719579/	Handgrip and 6-m walk	No
2019	10.1590/1806-3713/e20180252	https://pubmed.ncbi.nlm.nih.gov/31644702/	Handgrip	No
2019	10.1007/s10072-019-04073-1	https://pubmed.ncbi.nlm.nih.gov/31583555/	Handgrip	No
2019	10.1007/s12603-019-1218-6	https://pubmed.ncbi.nlm.nih.gov/31560036/	Handgrip and Short Physical Performance Battery	No
2019	10.1007/s40520-019-01318-z	https://pubmed.ncbi.nlm.nih.gov/31489597/	Handgrip	No
2019	10.1016/j.clnu.2019.06.018	https://pubmed.ncbi.nlm.nih.gov/31307841/	Handgrip	No
2019	10.1002/jcsm.12462	https://pubmed.ncbi.nlm.nih.gov/31307126/	Handgrip	No
2019	10.1007/s40520-019-01220-8	https://pubmed.ncbi.nlm.nih.gov/31115877/	Handgrip	No
2019	10.1002/cam4.2238	https://pubmed.ncbi.nlm.nih.gov/31115188/	Handgrip	No
2019	10.1111/ggi.13678	https://pubmed.ncbi.nlm.nih.gov/31064033/	Handgrip and 6-m walk	No
2019	10.1111/ggi.13643	https://pubmed.ncbi.nlm.nih.gov/30864254/	Handgrip and 6-m walk	No
2019	10.1007/s12603-018-1151-0	https://pubmed.ncbi.nlm.nih.gov/30820513/	Handgrip and 6-m walk	No
2019	10.1016/j.archger.2019.01.015	https://pubmed.ncbi.nlm.nih.gov/30716680/	Handgrip	No
2019	10.1016/j.clnu.2019.01.028	https://pubmed.ncbi.nlm.nih.gov/30792144/	Handgrip	No
2019	10.1590/1980-549720180009.supl.2	https://pubmed.ncbi.nlm.nih.gov/30726354/	Handgrip	No
2019	10.1371/journal.pone.0210863	https://pubmed.ncbi.nlm.nih.gov/30682077/	Handgrip and inverted grid-hang test	No
2019	10.1111/jdi.13014	https://pubmed.ncbi.nlm.nih.gov/30677242/	Handgrip and isometric leg extension	No
2019	10.1080/13697137.2018.1554645	https://pubmed.ncbi.nlm.nih.gov/30652954/	Handgrip	No
2019	10.1111/ggi.13555	https://pubmed.ncbi.nlm.nih.gov/30565817/	Handgrip	No
2019	10.1007/s00586-018-5858-8	https://pubmed.ncbi.nlm.nih.gov/30542935/	Handgrip and 6-m walk	No
2019	10.1016/j.bjpt.2018.10.009	https://pubmed.ncbi.nlm.nih.gov/30391361/	Handgrip	No
2019	10.1016/j.clinre.2018.09.005	https://pubmed.ncbi.nlm.nih.gov/30301681/	Handgrip	No
2019	10.1007/s40520-018-1048-0	https://pubmed.ncbi.nlm.nih.gov/30293107/	Handgrip	No
2019	10.1093/gerona/gly182	https://pubmed.ncbi.nlm.nih.gov/30165562/	Handgrip	No
2019	10.1016/j.jamda.2018.06.006	https://pubmed.ncbi.nlm.nih.gov/30077597/	Handgrip	No
2019	10.1038/s41430-018-0184-0	https://pubmed.ncbi.nlm.nih.gov/29872161/	Handgrip	No
2019	10.1007/s12603-017-0966-4	https://pubmed.ncbi.nlm.nih.gov/29300433/	Handgrip	No
2019	not reported	https://pubmed.ncbi.nlm.nih.gov/29421778/	Handgrip	No
2018	10.1080/13685538.2018.1441276	https://pubmed.ncbi.nlm.nih.gov/29476104/	Isokinetic leg extension	No
2018	10.3889/oamjms.2018.087	https://pubmed.ncbi.nlm.nih.gov/29531601/	Handgrip	No
2018	10.1016/j.exger.2018.03.019	https://pubmed.ncbi.nlm.nih.gov/29604401/	Handgrip	No
2018	10.1007/s41999-018-0032-8	https://pubmed.ncbi.nlm.nih.gov/34654259/	Handgrip	No
2018	10.1016/j.exger.2018.04.001	https://pubmed.ncbi.nlm.nih.gov/29627421/	Handgrip	No
2018	10.1016/j.aprim.2018.01.004	https://pubmed.ncbi.nlm.nih.gov/29644921/	Handgrip and 6-m walk	No
2018	10.1016/j.aprim.2018.01.004	https://pubmed.ncbi.nlm.nih.gov/29803396/	Handgrip	No
2018	10.1038/s41430-018-0184-0	https://pubmed.ncbi.nlm.nih.gov/29872161/	Handgrip	No
2018	10.3892/br.2018.1092	https://pubmed.ncbi.nlm.nih.gov/29904611/	Isometric leg extension strength and power	Yes
2018	10.1371/journal.pone.0200447	https://pubmed.ncbi.nlm.nih.gov/30001354/	Handgrip and 6-m walk	No
2018	10.1371/journal.pone.0200061	https://pubmed.ncbi.nlm.nih.gov/30067754/	Isometric leg extension	No
2018	10.1016/j.jamda.2018.06.006	https://pubmed.ncbi.nlm.nih.gov/30077597/	Handgrip	No
2018	10.1007/s12603-018-1014-8	https://pubmed.ncbi.nlm.nih.gov/30080226/	Handgrip and 6-m walk	No
2018	10.1111/ggi.13498	https://pubmed.ncbi.nlm.nih.gov/30094914/	Handgrip	No
2018	10.1016/j.archger.2018.09.003	https://pubmed.ncbi.nlm.nih.gov/30265912/	Handgrip	No
2018	10.1186/s12885-018-4860-1	https://pubmed.ncbi.nlm.nih.gov/30286724/	Handgrip	No
2018	10.1007/s40520-018-1048-0	https://pubmed.ncbi.nlm.nih.gov/30293107/	Handgrip	No
2018	10.1016/j.clinre.2018.09.005	https://pubmed.ncbi.nlm.nih.gov/30301681/	Handgrip	No
2018	10.1007/s10072-018-3439-6	https://pubmed.ncbi.nlm.nih.gov/29752635/	Handgrip	No
2018	10.2174/1874613601812010117	https://pubmed.ncbi.nlm.nih.gov/30369996/	Handgrip	No
2018	10.1016/j.bjpt.2018.10.009	https://pubmed.ncbi.nlm.nih.gov/30391361/	Handgrip	No
2018	10.22540/JFSF-03-194	https://pubmed.ncbi.nlm.nih.gov/32300708/	Handgrip	No
2018	10.1007/s00586-018-5858-8	https://pubmed.ncbi.nlm.nih.gov/30542935/	Handgrip and 6-m walk	No
2018	10.3390/jcm7120561	https://pubmed.ncbi.nlm.nih.gov/30562948/	Handgrip	No
2018	10.1111/ggi.13555	https://pubmed.ncbi.nlm.nih.gov/30565817/	Handgrip	No
2017	10.1111/ggi.12791	https://pubmed.ncbi.nlm.nih.gov/28112496/	Handgrip	No
2017	10.1002/jcsm.12181	https://pubmed.ncbi.nlm.nih.gov/28150387/	Handgrip	No
2017	10.1093/gerona/glw203.	https://pubmed.ncbi.nlm.nih.gov/28329134/	Handgrip	No
2017	10.1016/j.exger.2017.05.017	https://pubmed.ncbi.nlm.nih.gov/28549839/	Handgrip	No
2017	10.1016/j.clnu.2017.06.009	https://pubmed.ncbi.nlm.nih.gov/28647293/	Handgrip	No
2017	10.1016/j.jamda.2017.05.011	https://pubmed.ncbi.nlm.nih.gov/28676289/	Handgrip and 6-m walk	No
2017	10.1038/s41598-017-08791-4	https://pubmed.ncbi.nlm.nih.gov/28827697/	Handgrip	No
2017	10.1016/j.clnu.2017.09.018	https://pubmed.ncbi.nlm.nih.gov/29033231/	Handgrip	No
2017	10.3143/geriatrics.54.537	https://pubmed.ncbi.nlm.nih.gov/29212996/	Handgrip	No
2017	10.1002/cncr.31207	https://pubmed.ncbi.nlm.nih.gov/29278424/	Handgrip	No
2017	10.1016/j.cardfail.2017.12.004	https://pubmed.ncbi.nlm.nih.gov/29289723/	Handgrip	No
2016	10.1111/dme.12991	https://pubmed.ncbi.nlm.nih.gov/26479063/	Handgrip	No
2016	10.1007/s00223-016-0123-9	https://pubmed.ncbi.nlm.nih.gov/26939775/	Mid-thigh pull	No
2016	10.1016/j.jamda.2016.03.016	https://pubmed.ncbi.nlm.nih.gov/27143236/	Handgrip	No
2016	10.1007/s10549-016-3900-2	https://pubmed.ncbi.nlm.nih.gov/27394134/	Bench press and knee extension	No
2016	10.1590/bjpt-rbf.2014.0184	https://pubmed.ncbi.nlm.nih.gov/27683834/	Handgrip	No
2016	10.1371/journal.pone.0166373	https://pubmed.ncbi.nlm.nih.gov/27832209/	Handgrip	No
2016	10.1016/j.jamda.2016.10.001	https://pubmed.ncbi.nlm.nih.gov/27914851/	Handgrip	No
2015	10.14283/jfa.2015.54	https://pubmed.ncbi.nlm.nih.gov/27030944/	Leg press and bench press	No
2015	10.1016/j.exger.2015.02.008	https://pubmed.ncbi.nlm.nih.gov/25681638/	Isokinetic leg extension	No
2015	10.1016/j.clnu.2015.02.005	https://pubmed.ncbi.nlm.nih.gov/25736030/	Isometric leg extension	No
2015	10.1089/rej.2015.1710	https://pubmed.ncbi.nlm.nih.gov/26165544/	Handgrip	No
2015	10.2188/jea.JE20140256	https://pubmed.ncbi.nlm.nih.gov/26256772/	Handgrip	No
2015	10.1186/s12877-015-0118-9	https://pubmed.ncbi.nlm.nih.gov/26449277/	Isometric leg extension	No
2014	10.1016/j.jamda.2013.12.010	https://pubmed.ncbi.nlm.nih.gov/24512811/	Handgrip and 6-m walk	No
2014	10.1002/oby.20734	https://pubmed.ncbi.nlm.nih.gov/24585708/	Mid-thigh pull	No
2014	10.1002/mus.24264	https://pubmed.ncbi.nlm.nih.gov/24729356/	Handgrip	No
2014	10.1007/s12603-014-0465-9	https://pubmed.ncbi.nlm.nih.gov/24886743/	Handgrip	No
2014	10.1016/j.jamda.2014.06.019	https://pubmed.ncbi.nlm.nih.gov/25227695/	Handgrip	No
2014	10.1007/s12603-014-0540-2	https://pubmed.ncbi.nlm.nih.gov/25286455/	Handgrip	No
2013	10.1016/j.jamda.2013.10.009	https://pubmed.ncbi.nlm.nih.gov/24291347/	Handgrip	No
2012	10.1177/0898264312440324	https://pubmed.ncbi.nlm.nih.gov/22451528/	Isokinetic leg extension	No
2012	10.1007/s12603-012-0054-8	https://pubmed.ncbi.nlm.nih.gov/22836702/	Handgrip	No
2011	10.1097/gme.0b013e3182127c89	https://pubmed.ncbi.nlm.nih.gov/21555960/	Handgrip	No
2011	10.1097/gme.0b013e3181f7a596	https://pubmed.ncbi.nlm.nih.gov/21107297/	Handgrip	No
2009	10.1093/gerona/glp159	https://pubmed.ncbi.nlm.nih.gov/19887536/	Isokinetic leg extension	No

## Sheet: summary
	Type of test to diagnose dynapenia	n	%
	Handgrip	170	0.772727
	Handgrip and 6-m walk	20	0.0909091
	Handgrip and isometric leg extension	5	0.0227273
	Isometric leg extension	4	0.0181818
	Isokinetic leg extension	4	0.0181818
	Handgrip and sit to stand	4	0.0181818
	Sit to stand	2	0.00909091
	Mid-thigh pull	2	0.00909091
	Sit to stand power	1	0.00454545
	Phase angle (BIA)	1	0.00454545
	Leg press and bench press	1	0.00454545
	Isometric leg extension strength and power	1	0.00454545
	Handgrip, 6-m walk and Timed Up and Go	1	0.00454545
	Handgrip and Short Physical Performance Battery	1	0.00454545
	Handgrip and inverted grid-hang test	1	0.00454545
	Eccentric strength of the hip-flexors and hip abductors	1	0.00454545
	Bench press and knee extension	1	0.00454545
	Inclusion of specific power measures?	n	%
	Yes	2	0.00909091
	No	218	0.990909
